# Supplementary material for: Meal timing trajectories in older adults and their associations with morbidity, genetic profiles, and mortality
Source: Commun Med (Lond). 2025 Sep 4;5:385. doi: 10.1038/s43856-025-01035-x (PMC12411609; doi:10.1038/s43856-025-01035-x)
Supplement: Supplementary file 3 — Supplementary Data 1 [file 43856_2025_1035_MOESM3_ESM.xlsx]

## Sheet: Supplementary Data 1
Supplementary Data 1. Model 1 associations between 19 physical and psychological illnesses and multimorbidity derived from the Cornell Medical Index with meal timing.
Legend: Association results are reported as regression coefficient (95% confidence interval). Model 1 is only adjusted for sex as a time-independent variable and age as a time-dependent variables; model 2 additionally included time-independent variables such as socioeconomic status and education level, and time-dependent variables such as sleep duration, employment status, smoking status, marital…
	Time of Breakfast		Time of Lunch		Time of Dinner		Midpoint of Eating		Interval from wake up to breakfast		Interval from dinner to bed		Daily eating window
	Beta (95% CI)	P value	Beta (95% CI)	P value	Beta (95% CI)	P value	Beta (95% CI)	P value	Beta (95% CI)	P value	Beta (95% CI)	P value	Beta (95% CI)	P value
Eyes and Ears	5.95 (-15.71, 27.6)	0.59	11.25 (-4.86, 27.37)	0.171	-8.06 (-27.91, 11.79)	0.426	-5.93 (-30.25, 18.39)	0.633	-3.37 (-22.12, 15.37)	0.724	22.43 (-7.02, 51.89)	0.136	-14.11 (-41.44, 13.22)	0.312
Nose, throat & respiration	3.92 (-1.3, 9.13)	0.141	1.56 (-2.22, 5.34)	0.419	-0.6 (-5.39, 4.19)	0.806	3.3 (-2.38, 8.98)	0.255	0.95 (-3.35, 5.26)	0.664	3.15 (-3.82, 10.13)	0.376	-4.79 (-11.36, 1.78)	0.153
Cardiovascular system	-2.92 (-9.23, 3.4)	0.365	-3.14 (-7.74, 1.47)	0.182	-3.99 (-9.82, 1.84)	0.18	-4.88 (-11.8, 2.04)	0.167	-0.81 (-6.03, 4.4)	0.76	7.59 (-0.86, 16.05)	0.078	-0.43 (-8.42, 7.57)	0.917
Teeth	-0.19 (-5.66, 5.29)	0.947	-0.08 (-3.86, 3.7)	0.968	-7.12 (-12.14, -2.11)	0.005	-1.46 (-7.2, 4.27)	0.618	-2.26 (-6.52, 2)	0.299	7.33 (0.24, 14.42)	0.043	-7.42 (-14.3, -0.54)	0.035
Gastrointestinal, liver & gall bladder	0.36 (-6.28, 7)	0.916	-0.83 (-5.56, 3.89)	0.729	-4.11 (-10.23, 2.01)	0.188	-0.3 (-7.41, 6.81)	0.934	-0.82 (-6.14, 4.51)	0.764	1.13 (-7.62, 9.89)	0.8	-4.93 (-13.34, 3.48)	0.251
Musculoskeletal system	3.74 (-1.23, 8.7)	0.141	-0.31 (-3.95, 3.33)	0.868	-1.46 (-6.02, 3.09)	0.529	2.48 (-2.98, 7.94)	0.373	2.72 (-1.44, 6.88)	0.2	1.42 (-5.25, 8.08)	0.677	-4.58 (-10.84, 1.69)	0.153
Skin	-0.58 (-5.49, 4.32)	0.816	-3.85 (-7.38, -0.33)	0.032	1.7 (-2.76, 6.17)	0.456	-1.25 (-6.54, 4.04)	0.643	-0.81 (-4.84, 3.21)	0.692	1.49 (-5.04, 8.01)	0.655	1.49 (-4.7, 7.68)	0.637
Nervous system	3.64 (-1.43, 8.72)	0.16	0.21 (-3.44, 3.86)	0.909	-2.47 (-7.14, 2.19)	0.299	2.2 (-3.26, 7.67)	0.43	-1.62 (-5.73, 2.5)	0.441	2.82 (-3.89, 9.53)	0.411	-6.57 (-12.96, -0.19)	0.044
Reproductive & urinary, men/women	-1.25 (-6.6, 4.09)	0.646	2.85 (-1.06, 6.76)	0.154	1.17 (-3.78, 6.13)	0.642	2.5 (-3.38, 8.38)	0.405	0.25 (-4.21, 4.72)	0.912	-0.29 (-7.52, 6.94)	0.938	2.62 (-4.16, 9.39)	0.449
Fatigue	7.52 (2.35, 12.69)	0.004	2.66 (-1.06, 6.37)	0.161	0.35 (-4.34, 5.04)	0.884	4.69 (-0.86, 10.23)	0.098	0.59 (-3.61, 4.8)	0.782	3.47 (-3.3, 10.24)	0.316	-6.89 (-13.37, -0.4)	0.038
Frequency of illness (hypochondria)	20.1 (12.9, 27.3)	<0.001	4.39 (-0.86, 9.63)	0.102	-4.81 (-11.46, 1.83)	0.156	9.8 (1.94, 17.66)	0.015	3.15 (-2.9, 9.2)	0.308	8.27 (-1.42, 17.95)	0.095	-23.59 (-32.71, -14.47)	0
Miscellaneous diseases	-1.76 (-10.98, 7.47)	0.709	1.85 (-4.62, 8.32)	0.575	2.69 (-5.69, 11.06)	0.53	0.7 (-9.15, 10.56)	0.889	-1.14 (-8.54, 6.26)	0.762	3.46 (-8.59, 15.51)	0.573	3.96 (-7.58, 15.51)	0.501
Habits (Sleep disorders & addiction)	3.74 (-1.34, 8.82)	0.149	3.29 (-0.4, 6.99)	0.081	2.75 (-1.91, 7.41)	0.247	5.01 (-0.56, 10.58)	0.078	2.25 (-1.99, 6.48)	0.299	-0.15 (-6.95, 6.65)	0.965	-1.29 (-7.69, 5.11)	0.693
Inadequacy	0.07 (-4.75, 4.89)	0.978	0.82 (-2.7, 4.34)	0.647	0.92 (-3.51, 5.36)	0.683	2.45 (-2.82, 7.71)	0.362	2.43 (-1.6, 6.45)	0.238	-0.88 (-7.37, 5.62)	0.791	-0.2 (-6.32, 5.92)	0.948
Depression	7.29 (0.68, 13.89)	0.031	0 (-4.76, 4.75)	0.999	0.68 (-5.37, 6.72)	0.826	8.47 (1.36, 15.58)	0.02	3.32 (-2.11, 8.76)	0.231	5.31 (-3.45, 14.07)	0.235	-6.95 (-15.28, 1.38)	0.102
Anxiety	4.14 (-1.17, 9.44)	0.127	1.98 (-1.8, 5.77)	0.304	-3.11 (-7.98, 1.76)	0.211	7.08 (1.42, 12.74)	0.014	3.38 (-0.9, 7.66)	0.122	5.6 (-1.37, 12.56)	0.116	-6.89 (-13.57, -0.21)	0.044
Sensitivity	-1.15 (-6.17, 3.87)	0.653	-0.59 (-4.19, 3.02)	0.75	-0.09 (-4.68, 4.5)	0.971	1.66 (-3.76, 7.07)	0.548	-0.45 (-4.57, 3.66)	0.83	-0.49 (-7.14, 6.16)	0.885	1.09 (-5.24, 7.42)	0.736
Anger	1.74 (-3.05, 6.52)	0.477	2.97 (-0.52, 6.46)	0.096	-0.31 (-4.71, 4.1)	0.892	4.25 (-0.99, 9.49)	0.112	3.16 (-0.82, 7.14)	0.12	1.15 (-5.25, 7.55)	0.725	-2.42 (-8.45, 3.61)	0.432
Tension	-1.22 (-6.39, 3.94)	0.642	-1.27 (-4.97, 2.43)	0.5	-1.86 (-6.63, 2.92)	0.446	4.43 (-1.13, 9.99)	0.119	1.43 (-2.77, 5.62)	0.505	-1.09 (-7.95, 5.78)	0.757	-0.29 (-6.84, 6.25)	0.93
Multimorbidity	1.18 (0.32, 2.04)	0.007	0.21 (-0.38, 0.79)	0.488	-0.06 (-0.81, 0.68)	0.866	1.32 (0.44, 2.21)	0.004	0.18 (-0.48, 0.83)	0.603	0.29 (-0.76, 1.33)	0.593	-1.2 (-2.24, -0.17)	0.023
