# Supplementary material for: Meal timing trajectories in older adults and their associations with morbidity, genetic profiles, and mortality
Source: Commun Med (Lond). 2025 Sep 4;5:385. doi: 10.1038/s43856-025-01035-x (PMC12411609; doi:10.1038/s43856-025-01035-x)
Supplement: Supplementary file 4 — Supplementary Data 2 [file 43856_2025_1035_MOESM4_ESM.xlsx]

## Sheet: Supplementary Data 2
Supplementary Data 2. Model 2 associations between 19 physical and psychological illnesses and multimorbidity derived from the Cornell Medical Index with meal timing.
Legend: Association results are reported as regression coefficient (95% confidence interval). Model 1 is only adjusted for sex as a time-independent variable and age as a time-dependent variables; model 2 additionally included time-independent variables such as socioeconomic status and education level, and time-dependent variables such as sleep duration, employment status, smoking status, marital…
	Time of Breakfast		Time of Lunch		Time of Dinner		Midpoint of Eating		Interval from wake up to breakfast		Interval from dinner to bed		Daily eating window
	Beta (95% CI)	P value	Beta (95% CI)	P value	Beta (95% CI)	P value	Beta (95% CI)	P value	Beta (95% CI)	P value	Beta (95% CI)	P value	Beta (95% CI)	P value
Eyes and Ears	1.76 (-20.67, 24.2)	0.878	11.13 (-5.7, 27.95)	0.195	-7.63 (-27.66, 12.39)	0.455	-6.59 (-31.88, 18.7)	0.61	-0.87 (-20.31, 18.58)	0.931	15.9 (-14.18, 45.97)	0.301	-9.29 (-36.85, 18.27)	0.509
Nose, throat & respiration	3.54 (-1.77, 8.85)	0.191	0.81 (-3.08, 4.7)	0.683	-0.75 (-5.51, 4.01)	0.758	2.76 (-3.06, 8.58)	0.353	0.45 (-3.94, 4.84)	0.84	4.07 (-2.91, 11.06)	0.253	-4.65 (-11.15, 1.85)	0.161
Cardiovascular system	-5.87 (-12.28, 0.54)	0.073	-3.59 (-8.32, 1.14)	0.138	-2.53 (-8.32, 3.25)	0.391	-5.05 (-12.13, 2.02)	0.162	-1.63 (-6.96, 3.69)	0.548	7.11 (-1.34, 15.56)	0.1	4.03 (-3.85, 11.92)	0.316
Teeth	-2.52 (-8.14, 3.11)	0.381	0.41 (-3.52, 4.34)	0.836	-4.64 (-9.69, 0.41)	0.072	-0.55 (-6.51, 5.41)	0.856	-3.01 (-7.42, 1.4)	0.182	4.85 (-2.34, 12.05)	0.187	-1.92 (-8.81, 4.97)	0.585
Gastrointestinal, liver & gall bladder	-1.1 (-7.88, 5.67)	0.75	-0.55 (-5.42, 4.32)	0.824	-2.41 (-8.54, 3.71)	0.44	-0.15 (-7.45, 7.15)	0.968	-1.24 (-6.67, 4.19)	0.655	-1.45 (-10.24, 7.35)	0.747	-1.27 (-9.62, 7.08)	0.765
Musculoskeletal system	1.47 (-3.76, 6.71)	0.582	-0.16 (-4.04, 3.71)	0.934	-1.35 (-6.03, 3.33)	0.572	2.64 (-3.14, 8.42)	0.371	2.19 (-2.21, 6.59)	0.329	2.16 (-4.74, 9.07)	0.54	-2.51 (-8.93, 3.91)	0.444
Skin	-1.09 (-6.1, 3.92)	0.67	-4.79 (-8.41, -1.17)	0.01	0.79 (-3.67, 5.24)	0.729	-2.29 (-7.72, 3.14)	0.408	-1.98 (-6.09, 2.13)	0.345	1.43 (-5.13, 7.99)	0.67	1.44 (-4.71, 7.58)	0.647
Nervous system	2.07 (-3.15, 7.28)	0.438	-0.08 (-3.85, 3.68)	0.965	-1.67 (-6.34, 3)	0.485	1.58 (-4.05, 7.22)	0.582	-2.84 (-7.06, 1.38)	0.187	2.61 (-4.15, 9.37)	0.449	-4.26 (-10.64, 2.12)	0.191
Reproductive & urinary, men/women	-2.47 (-7.91, 2.97)	0.374	2.89 (-1.11, 6.89)	0.157	1.16 (-3.76, 6.08)	0.645	1.53 (-4.47, 7.53)	0.618	0.59 (-3.94, 5.11)	0.799	-0.9 (-8.11, 6.31)	0.807	4.3 (-2.4, 10.99)	0.209
Fatigue	4.37 (-1.12, 9.87)	0.119	1.73 (-2.28, 5.75)	0.398	2.1 (-2.76, 6.96)	0.398	4.05 (-1.91, 10.01)	0.183	0.05 (-4.48, 4.59)	0.981	2.47 (-4.64, 9.59)	0.496	-2.54 (-9.23, 4.16)	0.458
Frequency of illness (hypochondria)	15.97 (8.13, 23.81)	<0.001	4.6 (-1.19, 10.38)	0.12	-0.61 (-7.64, 6.42)	0.865	9.94 (1.31, 18.57)	0.024	2.79 (-3.83, 9.4)	0.409	6.56 (-3.8, 16.91)	0.215	-15.34 (-25, -5.67)	0.002
Miscellaneous diseases	-3.28 (-12.67, 6.11)	0.494	1.6 (-5.04, 8.24)	0.637	2.89 (-5.45, 11.24)	0.497	-1.15 (-11.23, 8.94)	0.824	-1.15 (-8.7, 6.39)	0.764	5.8 (-6.24, 17.83)	0.345	5.98 (-5.45, 17.41)	0.305
Habits (Sleep disorders & addiction)	4.3 (-0.98, 9.59)	0.111	3.26 (-0.62, 7.14)	0.1	2.64 (-2.1, 7.39)	0.275	4.03 (-1.8, 9.86)	0.176	2.62 (-1.79, 7.03)	0.244	-2.91 (-9.89, 4.06)	0.413	-2.15 (-8.62, 4.33)	0.516
Inadequacy	-1.12 (-6.14, 3.9)	0.662	0.25 (-3.44, 3.93)	0.895	1.78 (-2.72, 6.28)	0.438	2.4 (-3.09, 7.9)	0.392	1.51 (-2.67, 5.69)	0.48	-1.66 (-8.31, 4.99)	0.626	1.87 (-4.32, 8.06)	0.554
Depression	5.34 (-1.47, 12.15)	0.124	-0.37 (-5.31, 4.56)	0.883	0.72 (-5.38, 6.81)	0.818	8.16 (0.83, 15.5)	0.029	0.8 (-4.77, 6.36)	0.779	4.86 (-3.99, 13.72)	0.282	-4.7 (-13.07, 3.67)	0.272
Anxiety	2.13 (-3.29, 7.56)	0.441	0.95 (-2.93, 4.84)	0.63	-2.92 (-7.77, 1.94)	0.24	5.77 (-0.04, 11.57)	0.052	3.23 (-1.13, 7.6)	0.147	5.31 (-1.68, 12.29)	0.137	-4.47 (-11.11, 2.17)	0.188
Sensitivity	-1.87 (-6.97, 3.24)	0.474	-1.16 (-4.84, 2.52)	0.538	0.13 (-4.42, 4.68)	0.955	0.8 (-4.72, 6.32)	0.777	-0.99 (-5.17, 3.18)	0.641	-1.81 (-8.45, 4.82)	0.593	2.24 (-4.02, 8.49)	0.483
Anger	0.75 (-4.15, 5.65)	0.764	2.15 (-1.44, 5.74)	0.24	-0.47 (-4.87, 3.93)	0.833	3.91 (-1.47, 9.28)	0.155	1.97 (-2.09, 6.03)	0.342	-0.56 (-6.99, 5.88)	0.866	-1.33 (-7.32, 4.66)	0.664
Tension	-2.15 (-7.46, 3.16)	0.427	-2.05 (-5.86, 1.76)	0.293	-0.95 (-5.74, 3.84)	0.698	4.33 (-1.41, 10.06)	0.14	0.28 (-4.02, 4.58)	0.899	-3.56 (-10.49, 3.36)	0.313	1.93 (-4.6, 8.45)	0.563
Multimorbidity	0.39 (-0.54, 1.31)	0.413	0.08 (-0.55, 0.71)	0.807	-0.09 (-0.9, 0.72)	0.831	1.09 (0.13, 2.05)	0.026	0.16 (-0.56, 0.88)	0.661	0.41 (-0.72, 1.54)	0.477	-0.43 (-1.54, 0.69)	0.452
