# Supplementary material for: Meal timing trajectories in older adults and their associations with morbidity, genetic profiles, and mortality
Source: Commun Med (Lond). 2025 Sep 4;5:385. doi: 10.1038/s43856-025-01035-x (PMC12411609; doi:10.1038/s43856-025-01035-x)
Supplement: Supplementary file 5 — Supplementary Data 3 [file 43856_2025_1035_MOESM5_ESM.xlsx]

## Sheet: Supplementary Data 3
Supplementary Data 3. Sensitivity analyses further adjusting for the polygenic score for evening chronotype for the associations between meal timing (in hours) and 19 physical and psychological illnesses and multimorbidity derived from the Cornell Medical Index with meal timing.
	Time of Breakfast		Time of Lunch		Time of Dinner		Midpoint of Eating		Interval from wake up to breakfast		Interval from dinner to bed		Daily eating window
	Beta (95% CI)	P value	Beta (95% CI)	P value	Beta (95% CI)	P value	Beta (95% CI)	P value	Beta (95% CI)	P value	Beta (95% CI)	P value	Beta (95% CI)	P value
Eyes and Ears	1.85 (-20.84, 24.53)	0.873	15.41 (-1.87, 32.69)	0.081	-6.35 (-28.25, 15.55)	0.57	-6.21 (-32.42, 20)	0.643	-3.59 (-22.79, 15.61)	0.714	20.72 (-11.55, 52.99)	0.208	-8.72 (-37.79, 20.35)	0.557
Nose, throat & respiration	3.96 (-1.53, 9.44)	0.158	2.81 (-1.32, 6.95)	0.183	-0.02 (-5.32, 5.27)	0.994	4.27 (-1.96, 10.5)	0.179	0.49 (-4.07, 5.04)	0.834	3.81 (-3.92, 11.54)	0.334	-4.34 (-11.37, 2.68)	0.226
Cardiovascular system	-0.86 (-7.52, 5.79)	0.799	-1.77 (-6.83, 3.29)	0.494	-4.15 (-10.58, 2.29)	0.207	-3.92 (-11.51, 3.67)	0.311	-0.45 (-5.97, 5.07)	0.873	10.18 (0.84, 19.52)	0.033	-3.3 (-11.83, 5.23)	0.448
Teeth	-1.47 (-7.17, 4.23)	0.613	0.24 (-3.85, 4.33)	0.909	-7.11 (-12.55, -1.67)	0.011	-2.37 (-8.56, 3.83)	0.454	-3.9 (-8.4, 0.6)	0.09	5.62 (-2.11, 13.35)	0.154	-5.45 (-12.72, 1.82)	0.142
Gastrointestinal, liver & gall bladder	0.53 (-6.47, 7.53)	0.882	-0.09 (-5.31, 5.13)	0.974	-5.72 (-12.51, 1.08)	0.099	-0.3 (-8.12, 7.51)	0.939	0.02 (-5.68, 5.73)	0.994	0.98 (-8.79, 10.75)	0.844	-6.51 (-15.57, 2.56)	0.16
Musculoskeletal system	5.51 (0.3, 10.73)	0.039	0.92 (-3.08, 4.93)	0.651	-2.3 (-7.34, 2.74)	0.371	2.96 (-3.03, 8.94)	0.333	2.39 (-2, 6.79)	0.286	5.26 (-2.14, 12.67)	0.164	-7.41 (-14.11, -0.71)	0.031
Skin	-0.78 (-5.99, 4.42)	0.768	-3.63 (-7.48, 0.23)	0.065	2.54 (-2.42, 7.51)	0.316	0.4 (-5.41, 6.2)	0.893	-0.76 (-5.02, 3.51)	0.728	1.39 (-5.86, 8.63)	0.708	2.74 (-3.94, 9.42)	0.421
Nervous system	3.25 (-2.12, 8.62)	0.236	1.62 (-2.39, 5.63)	0.428	-1.64 (-6.84, 3.57)	0.538	2.64 (-3.38, 8.66)	0.39	-1.82 (-6.2, 2.56)	0.416	2.62 (-4.87, 10.11)	0.493	-5.53 (-12.42, 1.36)	0.116
Reproductive & urinary, men/women	-0.99 (-6.65, 4.66)	0.731	5.11 (0.82, 9.41)	0.02	1.56 (-3.96, 7.08)	0.58	2.64 (-3.83, 9.11)	0.424	-0.78 (-5.5, 3.95)	0.748	-1.32 (-9.39, 6.75)	0.749	2.53 (-4.77, 9.83)	0.498
Fatigue	7.74 (2.3, 13.18)	0.005	3.2 (-0.84, 7.24)	0.121	-0.05 (-5.24, 5.14)	0.985	5.31 (-0.73, 11.35)	0.085	-0.55 (-4.98, 3.88)	0.807	4.2 (-3.28, 11.69)	0.271	-7.97 (-14.91, -1.04)	0.024
Frequency of illness (hypochondria)	18.63 (11.27, 25.99)	< 0.001	5.17 (-0.39, 10.73)	0.069	-4.65 (-11.78, 2.49)	0.202	9.44 (1.11, 17.77)	0.027	2.25 (-3.92, 8.42)	0.474	7.56 (-2.83, 17.95)	0.154	-21.9 (-31.39, -12.41)	< 0.001
Miscellaneous diseases	-1.09 (-11.23, 9.05)	0.833	4.04 (-3.33, 11.41)	0.283	1.87 (-7.79, 11.53)	0.705	1.3 (-9.94, 12.54)	0.821	-1.41 (-9.61, 6.79)	0.736	7.87 (-6.08, 21.83)	0.269	2.11 (-10.83, 15.05)	0.749
Habits (Sleep disorders & addiction)	3.85 (-1.47, 9.17)	0.156	3.74 (-0.31, 7.78)	0.071	3.83 (-1.32, 8.98)	0.145	5.57 (-0.53, 11.68)	0.074	0.93 (-3.53, 5.39)	0.683	-1.03 (-8.58, 6.51)	0.789	0.18 (-6.65, 7)	0.959
Inadequacy	0.73 (-4.33, 5.79)	0.778	1.37 (-2.46, 5.21)	0.483	1.2 (-3.69, 6.08)	0.631	4.8 (-0.94, 10.54)	0.102	1.57 (-2.65, 5.79)	0.466	0.52 (-6.63, 7.67)	0.887	-0.66 (-7.19, 5.86)	0.843
Depression	6.57 (-0.15, 13.3)	0.056	0.45 (-4.6, 5.5)	0.86	0.37 (-6.06, 6.8)	0.91	10.66 (3.14, 18.18)	0.006	3.42 (-2.13, 8.98)	0.227	6.77 (-2.57, 16.11)	0.156	-6.61 (-15.19, 1.96)	0.131
Anxiety	5.47 (-0.02, 10.97)	0.051	3.7 (-0.39, 7.79)	0.077	-1.97 (-7.27, 3.33)	0.467	9.99 (3.89, 16.09)	0.001	3.05 (-1.43, 7.54)	0.182	4.93 (-2.67, 12.53)	0.204	-7.2 (-14.24, -0.15)	0.045
Sensitivity	0.97 (-4.29, 6.24)	0.717	0.18 (-3.75, 4.12)	0.927	-1.31 (-6.38, 3.75)	0.611	1.8 (-4.11, 7.71)	0.551	-0.2 (-4.53, 4.14)	0.929	2.21 (-5.13, 9.56)	0.555	-2.52 (-9.28, 4.24)	0.465
Anger	1.42 (-3.6, 6.43)	0.58	4.21 (0.39, 8.02)	0.031	0.11 (-4.75, 4.98)	0.963	5.31 (-0.42, 11.04)	0.069	2.63 (-1.55, 6.81)	0.217	2.91 (-4.17, 9.99)	0.42	-1.81 (-8.24, 4.62)	0.581
Tension	1.06 (-4.44, 6.55)	0.706	-0.98 (-5.04, 3.08)	0.636	-2.68 (-7.99, 2.63)	0.323	4.37 (-1.75, 10.49)	0.162	1.04 (-3.41, 5.49)	0.646	1.25 (-6.37, 8.88)	0.747	-3.91 (-10.95, 3.13)	0.277
Multimorbidity	1.17 (0.33, 2.02)	0.007	0.51 (-0.08, 1.1)	0.089	-0.3 (-1.09, 0.5)	0.465	1.3 (0.4, 2.2)	0.005	0.17 (-0.49, 0.83)	0.611	1.15 (0.04, 2.26)	0.043	-1.51 (-2.57, -0.45)	0.005
