# Supplementary material for: Meal timing trajectories in older adults and their associations with morbidity, genetic profiles, and mortality
Source: Commun Med (Lond). 2025 Sep 4;5:385. doi: 10.1038/s43856-025-01035-x (PMC12411609; doi:10.1038/s43856-025-01035-x)
Supplement: Supplementary file 6 — Supplementary Data 4 [file 43856_2025_1035_MOESM6_ESM.xlsx]

## Sheet: Supplementary Data 4
Supplementary Data 4. Associations between self-reported meal preparation behaviors and sleep quality with meal timing in older adults.
Legend: Participants reported the time spent preparing meals in hours and whether they experienced difficulty in meal preparation (yes/no). Sleep quality was determined from the Pittsburgh Sleep Quality Index (PSQI) score, with higher scores indicating worse sleep quality. Results are presented as regression coefficients (95% confidence interval). Model 1 is only adjusted for sex as a time-indepe…
	Time Spent Preparing Meals		Difficulty Preparing Meal		Sleep Quality (PSQI score)
	Beta (95% CI)	P value	Beta (95% CI)	P value	Beta (95% CI)	P value
Time of breakfast, mins
Model 1	0.42 (-0.26, 1.09)	0.224	7.49 (3.88, 11.1)	<0.001	0.1 (-1.1, 1.31)	0.866
Model 2	0.17 (-0.49, 0.84)	0.609	4.65 (0.99, 8.3)	0.013	2.63 (1.16, 4.1)	0.001
Time of lunch, mins
Model 1	0.09 (-0.4, 0.58)	0.719	1.8 (-0.82, 4.41)	0.178	0.27 (-0.57, 1.11)	0.528
Model 2	0.26 (-0.25, 0.76)	0.315	1.24 (-1.48, 3.96)	0.371	0.87 (-0.2, 1.94)	0.111
Time of dinner, mins
Model 1	0.47 (-0.33, 1.27)	0.248	1.11 (-3.15, 5.37)	0.61	-0.34 (-1.68, 0.99)	0.614
Model 2	0.94 (0.14, 1.74)	0.022	1.25 (-3.1, 5.61)	0.573	-0.29 (-1.99, 1.41)	0.739
Midpoint of eating, mins
Model 1	0.69 (0, 1.38)	0.051	5.08 (1.35, 8.82)	0.008	-0.26 (-1.55, 1.04)	0.697
Model 2	0.74 (0.04, 1.44)	0.038	3.37 (-0.46, 7.2)	0.085	1.22 (-0.43, 2.87)	0.149
Interval from wake up to breakfast, mins
Model 1	0.32 (-0.21, 0.84)	0.235	0.94 (-1.86, 3.74)	0.51	-0.14 (-1.04, 0.76)	0.757
Model 2	0.58 (0.04, 1.11)	0.034	0.69 (-2.2, 3.58)	0.639	-0.57 (-1.73, 0.6)	0.34
Interval from dinner to bed, mins
Model 1	-0.24 (-1.22, 0.75)	0.637	-3.48 (-8.75, 1.8)	0.196	0.43 (-1.26, 2.12)	0.618
Model 2	-0.56 (-1.55, 0.42)	0.261	-2.7 (-8.07, 2.67)	0.324	-0.75 (-2.89, 1.39)	0.492
Daily eating window, mins
Model 1	-0.02 (-1.03, 0.98)	0.964	-6.39 (-11.76, -1.03)	0.02	-0.56 (-2.12, 0.99)	0.48
Model 2	0.72 (-0.27, 1.72)	0.155	-3.21 (-8.61, 2.19)	0.244	-3.12 (-5.02, -1.23)	0.001
