# Supplementary material for: Meal timing trajectories in older adults and their associations with morbidity, genetic profiles, and mortality
Source: Commun Med (Lond). 2025 Sep 4;5:385. doi: 10.1038/s43856-025-01035-x (PMC12411609; doi:10.1038/s43856-025-01035-x)
Supplement: Supplementary file 7 — Supplementary Data 5 [file 43856_2025_1035_MOESM7_ESM.xlsx]

## Sheet: Supplementary Data 5
Supplementary Data 5. Associations between the polygenic score for evening chronotype and obesity with BMI and sleep midpoint (confirmatory analyses) and meal timing in older adults.
Legend: Associations are adjusted beta values reflecting difference in meal timing in minutes per standard deviation of the polygenic scores. Model 1 is only adjusted for sex as a time-independent variable and age as a time-dependent variables; model 2 additionally included time-independent variables such as socioeconomic status and education level, and time-dependent variables such as sleep dura…
	Evening Chronotype		Obesity
	Beta (95% CI)	P value	Beta (95% CI)	P value
BMI, kg/m2
Model 1	-0.003 (-0.38, 0.38)	0.988	1.54 (1.18, 1.91)	<0.001
Model 2	0.0035 (-0.39, 0.40)	0.986	1.57 (1.19, 1.94)	<0.001
Sleep midpoint, mins
Model 1	6.65 (4.84, 8.47)	<0.001	-0.1 (-1.76, 1.96)	0.916
Model 2	6.53 (4.74, 8.32)	<0.001	-0.23 (-1.62, 2.07)	0.81
Time of breakfast, mins
Model 1	7.20 (5.07, 9.34)	<0.001	1.65 (-0.52, 3.83)	0.136
Model 2	6.56 (4.53, 8.6)	<0.001	1.75 (-0.33, 3.83)	0.272
Time of lunch, mins
Model 1	3.10 (1.72, 4.47)	<0.001	-0.52 (-1.92, 0.87)	0.46
Model 2	2.97 (1.62, 4.32)	0.001	-0.36 (-1.74, 1.01)	0.737
Time of dinner, mins
Model 1	3.88 (1.61, 6.15)	0.001	-2.28 (-4.56, 0)	0.05
Model 2	3.63 (1.44, 5.83)	0.001	-1.66 (-3.88, 0.56)	0.262
Midpoint of eating, mins
Model 1	6.02 (4.16, 7.87)	<0.001	-0.12 (-2.01, 1.77)	0.904
Model 2	5.58 (3.74, 7.42)	<0.001	0.39 (-1.49, 2.26)	0.893
Interval from wake up to breakfast, mins
Model 1	-0.51 (-1.95, 0.93)	0.485	1.12 (-0.32, 2.56)	0.128
Model 2	-0.41 (-1.85, 1.03)	0.578	1.09 (-0.36, 2.54)	0.172
Interval from dinner to bed, mins
Model 1	1.83 (-1.05, 4.71)	0.213	1.9 (-0.99, 4.79)	0.198
Model 2	2.46 (-0.38, 5.31)	0.09	1.32 (-1.55, 4.19)	0.464
Daily eating window, mins
Model 1	-3.30 (-6.12, -0.48)	0.022	-3.96 (-6.78, 1.13)	0.006
Model 2	-2.91 (-5.55, -0.27)	0.031	-3.44 (-6.1, 0.78)	0.075
